# Supplementary material for: The diagnostic role of DNA methylation in sporadic endometrial cancer: a systematic review and meta-analysis
Source: Oncotarget. 2017 Dec 20;9(9):8642–52. doi: 10.18632/oncotarget.23480 (PMC5823574; doi:10.18632/oncotarget.23480)
Supplement: Supplementary file 2 [file oncotarget-09-8642-s002.xlsx]

## Sheet: Sheet1
Supplementary Table 1: The detailed methylation biomarkers and their diagnostic powers.
	Study	Race	Method	Biomarkers	Case		Control
					Pos.	Neg.	Pos.	Neg.
1	Sasaki et al. (2001)	Mongolian	MSP	PRB	62	21	0	33
2	Sasaki et al. (2001)	Mongolian	MSP	ERα-C	83	5	0	46
3	Saito et al. (2003)	Mongolian	MSP	CDH1	40	64	0	21
4	Sasaki et al. (2003)	Mongolian	MSP	MB-CMOT	47	13	0	10
5	Li et al. (2005)	Mongolian	MSP	RAR-β2	59	5	0	16
6	Banno et al. (2006)	Mongolian	MSP	hMLH1	21	31	0	18
7				CDH1	7	43	0	20
8				APC	11	39	0	18
9				RAR-β	1	43	0	10
10	Shih et al. (2006)	Mongolian	MSP	PER1	6	29	1	19
11				PER1+CRY1	3	32	0	20
12				PER1+PER2+CRY1	1	34	0	20
13				PER1+PER2	1	34	0	20
14	pijnenborg et al. (2007)	Caucasian	MSP	RASSF1A	80	15	8	19
15	Yanokura et al. (2007)	Mongolian	MSP	CHFR	6	44	0	9
16	Suehiro et al. (2008)	Mongolian	MSP	WIF1	43	56	3	22
17			COBRA	CDH13	75	31	4	23
18	Tse et al. (2009)	Mongolian	COBRA	MT-1E	53	72	0	30
19	Varley et al. (2009)	Caucasian	COBRA	MLH1	8	6	0	5
20	Yi et al. (2011)	Mongolian	MSP	CDH1	30	52	0	32
21	Zhang et al. (2011)	Mongolian	MSP	P14	20	15	0	22
22				P16	13	22	0	22
23				ER	18	17	2	20
24				COX-2	19	16	0	22
25				RASSF1A	20	15	4	18
26				P14/P16/ER/COX-2/RASSF1A	34	1	6	16
27	Fiolka et al. (2013)	Caucasian	MSP	GSTP1	28	13	7	13
28				CDH1	13	28	4	16
29				RASSF1A	35	6	6	14
30	Kovalenko et al. (2013)	Caucasian	COBRA	PTENP1	11	7	1	9
31	Visnovsky et al. (2013)	Caucasian	MSP	GSTP1	29	21	15	20
32				CDH1	13	37	7	28
33				RASSF1A	39	11	12	23
34	Yang et al. (2013)	Mongolian	MSP	EFEMP1	65	32	4	36
35	Chmelarova et al. (2014)	Caucasian	MSP	GATA4	44	10	0	18
36	Chen et al. (2015)	Mongolian	qMSP	ZNF177	24	2	1	17
37				COL14A1	24	2	1	17
38				HOXA9	21	5	1	17
39				TMEFF2	17	9	1	17
40				DPYSL4	16	10	1	17
41				ZNF177/COL14A1	25	1	2	16
42				ZNF177/HOXA9	25	1	2	16
43				ZNF177/TMEFF2	25	1	2	16
44				COL14A1/HOXA9	25	1	2	16
45				COL14A1/TMEFF2	25	1	2	16
46				ZNF177/COL14A1/HOXA9	25	1	3	15
47				ZNF177+COL14A1	23	3	0	18
48				ZNF177+HOXA9	20	6	0	18
49				ZNF177+TMEFF2	16	10	0	18
50				COL14A1+HOXA9	20	6	0	18
51				COL14A1+TMEFF2	16	10	0	18
52				ZNF177+COL14A1+HOXA9	19	7	0	18
53	Dong et al. (2015)	Mongolian	MSP	TESTIN	35	45	1	27
54	Sheng et al. (2016)	Mongolian	MSP	CDH13	48	11	4	23
55				DKK3	9	50	5	22
56				HIN1	6	53	2	25
57				SHP1	51	8	6	21
58				PCDH8	10	49	1	26
59				CTNNA1	12	47	3	24
Abbreviation: ‘/’=or, any one gene; ‘+’=and, both genes; Pos.=positive; Neg.=negative.
